# Supplementary material for: Innovative Therapeutic and Delivery Approaches Using Nanotechnology to Correct Splicing Defects Underlying Disease
Source: Front Genet. 2020 Jul 14;11:731. doi: 10.3389/fgene.2020.00731 (PMC7373156; doi:10.3389/fgene.2020.00731)
Supplement: Supplementary file 1 [file Table_1.XLSX]

## Sheet: Splicing diseases
Table1. Splicing diseases
Disease		Type of splice alteration (*)	Characteristics (in general)	Molecular results (of the disorder)	Clinical features (in general)	Epidemiology	FDA approved gene therapies (yes/no)	Number of US approved clinical trials (**) (gene teraphy/total)
Familial dysautonomia (FD) or Riley-Day syndrome		Splice site mutation	Autosomal recessive disorder classified within the hereditary sensory and autonomic neuropathies (HSAN). Splice site mutation in the ikbkap gene, which encodes a transcription factor component of the elongation complex known as IKAP. Ikbkap appears to promote the expression of genes involved in oligodendrocyte formation. This may explain the demyelinating phenotype observed in FD. [1]	Tissue-specific expression of mutant IKAP. In nearly all cases (99.5%) of FD the pathogenic mutation is found to be an intronic T > C substitution at position 6 of intron 20, which disrupts binding of U1 to the 5´-splice site of exon 20, causing exon skipping and resulting in a frameshift and premature termination codon.	Affectation of sensory and autonomic neurons:	Incidence: 1:10,000 livebirths among Ashkenazi Jews in North America	No	0/11
					- Impaired pain (sensory)
					- Temperature appreciation (sensory)
					- Dysphagia (autonomic)
					- Vomiting crises (autonomic)	Incidence: 1:3,700 livebirths among Ashkenazi Jews in Israel
					- Blood pressure lability (autonomic)
					- Sudomotor dysfunction (autonomic)
					- Emotional lability (central dysfunction)
					- Ataxia (central dysfunction)
Spinal muscular atrophy (SMA)		Disrupted regulatory elements and mutations of the splicing machinery	Autosomal recessive neurodegenerative disease. It is the second most common recessive disorder in humans and is the most common inherited cause of infant mortality. Homozygous disruption of smn1 gene by deletion, conversion or mutation; and punctual mutation in smn2 gene. SMN is required for snRNP synthesis and assembly. Its loss of function leads to multiple splicing defects across many tissues.…	Low level of functional SMN protein and non-functional SMNΔ7 protein. It should be pointed out that smn2 contains a silent C > T substitution in the sixth nucleotide of exon 7. This causes skipping of exon 7 and ineffective protein production, with the result that SMN2 is unable to compensate for the loss of function of SMN1. The SMN2 mutation both destroys an ESE by abolishing a binding site for…	- Degeneration of spinal cord motor neurons	Incidence: 1:10,000 livebirths worldwide	Yes (Nusinersen / Onasemnogene abeparvovec)	10/119
					- Skeletal muscles atrophy
					- Widespread weakness
Medium-chain acyl-CoA dehydrogenase (MCAD) deficiency		Disrupted regulatory elements	Autosomal recessive disorder classified within the mitochondrial fatty acid β-oxidation disorders (FAODs). The K304E mutation of the acadm gene is the most commonly found. MCAD deficiency is the most common defect of mitochondrial β-oxidation. [4,5]	Lack of function of the MCDA and therefore deficiency in the break down of medium-chain fatty acids into acetyl-CoA. One particular missense mutation in exon 5 of MCAD (c.362C > T) causes exon skipping and degradation by nonsense-mediated decay.	- Fasting: episodic hypoketotic hypoglycemia	Incidence: 1:10,000 in Europe, Australia and the USA	No	0/4
					- Vomiting
					- Acidosis
					- Coma
Hutchinson-Gilford progeria syndrome (HGPS)		Activation of a cryptic splice site	Autosomal dominant disease included as the most severe laminopathies. It is characterized by features of premature ageing and is caused by mutations in the lmna gene. [6]	Lmna codes for two proteins, lamin A and C, dependent on alternative splicing of the transcript. Lamins A and C are members of the nuclear lamin family of structural proteins that form intermediate filaments and constitute the nuclear lamina, a meshwork structure which supports the inner nuclear membrane in eukaryotic cells. HGPS is most commonly caused by a recurrent mutation in exon 11 (c.1824C…	Ageing-associated symptoms:	Incidence: 1:7,000,000 livebirths worldwide	No	0/7
					- Premature atherosclerosis
					- Bone dysplasia
					- Distinctive facial appearance with micrognathia
					- Narrow nasal bridge and pointed nasal tip
					- Absence of subcutaneous fat
					- Swollen veins
					- Alopecia
					- Postnatal growth retardation
					- Decreased joint mobility
					- Cardiovascular pathology
					- Osteoporosis
Myotonic dystrophy (DM)		Splicing factor sequestration	Autosomal dominant disorder caused by expansion of a CTG triplet repeat in the 3´UTR of the dmpk gene (DM type 1) or expansion of a CCTG tetramer repeat in intron 1 of the cnbp (formerly znf9) gene (DM type 2). DM2 is clinically milder than DM1. [7]	Expression of dominant-acting RNAs that sequester splicing factors in the MBNL family of splicing regulators and affect many muscleblind-dependent splicing events. DM is an example of a disease where microsatellite expansions cause RNA gain of function. When these expansions are transcribed, the RNA contains many CUG or CCUG repeats and these have a high affinity for the splicing factor MBNL1. De…	- Muscle weakness and progressive myopathy	Prevalence:	No	0/42
					- Delayed relaxation of muscle contractions (myotonia)	1:7,400 in Europe (DM1 and DM2)
					- Cataracts	1:550 in Quebec (DM1 - founder population)
					- Cardiac arrhythmias
					- Neurophysiological functions affected
					- Characteristic myopathic features with frontal balding
Autosomal dominant retinitis pigmentosa (RP)		Mutations of the splicing machinery	Autosomal dominant genetic disorder presenting mutations in 24 different genes. Of the most relevant are rho, rp1, prph2 and the splicing factor genes prpf31, prpf8 and prpf3. [8,9]	Mutations site:	- Nyctalopia	Prevalence:	No	1/7
				1) prpf31, prpf3 or prpf8 genes: disruption of basal spliceosome function	- Reduced field vision	1:3,000-8,000 people worldwide
				2) rp1 gene: retinal photoreceptor-specific mutant protein interferes with the functions of its wild counterpart.	- Photophobia
				3) rho gene: rhodopsin protein that cannot function normally	- Photopsia
				4) prph2 gene: lack of expression of an integral membrane glyprotein of the outer segment disc of cone and rod photoreceptor	- Complete blindness
Duchenne muscular dystrophy (DMD)		Donor splice site mutation	X-linked recessive inherited muscular disease caused by mutations in the dmd gene whose large size (2.2 Mb) makes it susceptible to new mutations. [10,11]	Deficiency in the expression of functional dystrophin due to out-of-frame mutations affecting the dmd gene.	- Progressive muscle weakness with muscle wasting	Incidence: 1:3,500-6,000 newborn boys worldwide	Yes (Eteplirsen)	27/229
					- Progressive difficulty walking
					- Dilated cardiomyopathy and arrhythmias
					- Restrictive lung disease
					- Scoliosis
					- Death in early adulthood
Microcephalic osteodysplastic primordial dwarfism type 1 (MOPD1) or Taybi-Linder syndrome (TALS)		Lack of a spliceosome component	Autosomal recessive condition which presents mutations in the rnu4atac gene. [12]	Defect in small nuclear RNAs, a crucial component of the minor spliceosome.	- Microcephaly	Incidence: 1:1,000,000 livebirths worldwide	No	0/0
					- Intrauterine and postnatal growth retardation
					- Partial or complete agenesis of the corpus callosum
					- Dwarfism
					- Dysmorphic facial features
Frontotemporal dementia with parkinsonism-17 (FTDP-17)		Altered splice isoform ratios	Autosomal dominant neurodegenerative disorder. It is caused by mutations in the mapt gene, that encodes for the tau protein, which is needed for microtubule assembly and stability. [13]	Mutations within regulatory elements of mapt exon 10 that promote its inclusion, increase the ratio of a tau isoform containing four microtubule-binding sites (4R) relative to the three (3R) site isoform. This causes disease due to the precipitation of tau aggregates.	- Dementia	Incidence: Unknown	No	7/147
					- Changes on behaviour and personality
					- Motor symptoms	100 families have been identified worldwide so far (2006)
					- Cognitive impairment
Fukuyama congenital muscular dystrophy (FCMD)		Inclusion of a new exon	Autosomal recessive disorder. Insertion of SVA retrotransposon into de 3´ UTR of the fktn gene. [14]	Decrease in fukutin protein level.	- Decrease in skeletal muscle tone	Incidence: 1-2:50,000 livebirths in Japan	No	0/0
					- Cerebral and cerebellar cortical dysplasia
					- Psychomotor retardation
					- Seizures
					- Ocular abnormalities
					- Cardiac dysfunction
Amyotrophic lateral sclerosis (ALS)		Mutations of the splicing machinery and splicing factor sequestrations	Heterogeneous neurodegenerative disorder. Unknown cause but may involve genetic (Mendelian-inherited pattern) and environmental factors. More than 30 genes are involved. Mutations in tardbp gene. [15,16]	Altered gene splicing which encodes TAR DNA-binding protein 43 (TDP43). Aggregation and accumulation of ubiquinated proteinaceous inclusions in motor neurons. Sequestration and depletion of this splicing factor from the nucleus contribute to splicing abnormalities and neurodegeneration.	- Motor dysfunction: muscle weakness, dysphagia and spasticity	Incidence: 2-3:100,000 individuals in Europe	No	16/555
					- Cognitive and behavioural impairment
					- Dysarthria
					- Respiratory insufficiency
Familial Hypercholesterolemia (FH)		Alteration of ESE and exon skipping	Autosomal co-dominant disease produced mainly by mutations in ldlr, apoB100, pcsk9 or ldlrap1 genes. [17-19]	1) ldlr gene: non-removing of LDL from plasma circulation	- High plasma LDL-C levels	Incidence: Heterozygous form: 1:200 and 1:300 depending on the classification criteria used	Yes (Mipomersen)	8/160
				2) apob gene: deficient binding to LDLR
				3) pcsk9 gene: reducing expression of LDLR	- Cardiovascular disease	Incidence: Homozygous form: 1:300,000 worldwide
				4) ldlrap1 gene: failure to internalize the LDLR-LDL complex
Cystic fibrosis (CF)		Mutations of the splicing machinery	Autosomal recessive disorder. More than 1900 mutations in the cftr gene have been identified. [20,21]	Defective cystic fibrosis transmembrane conductance regulator. Among mutations of the splicing machinery, it was reported that TDP43, a member of the hnRNP family contains two RNA binding domains, one of which binds to UG repeats. It has been found to bind to a 12 UG repeat in the cftr gene, causing exon 9 skipping resulting in CF.	- Serious lung infections	Incidence: 1:2,000-3,000 births in north European	No	40/1002
					- Hyperviscous mucus
					- Obstruction of the canaliculi of the pancreas and bile ducts
					- Malabsorption and abnormalities in digestion	Incidence: 1:30,000 newborns in Asian-Americans
					- Dehydration
					- Arrhythmias
					- Fatigue and weakness
Dystrophic epidermolysis bullosa (DEB)		Aberrant splicing	Autosomal dominant or recessive group of rare skin diseases. Caused by splice site mutations in the col7a1 gene that encodes for the collagen VII protein. [22]	Functional impairment or complete loss of collagen VII protein leading to non-anchorage of the fibrils within the basement membrane zone of the skin. Col7a1 is a large gene with 118 short exons where exon skipping potential is high.	- Chronic skin fragility	Prevalence:	No	10/30
					- Severe skin and mucosal blistering	2-6:1,000,000 newborns worldwide
					- Chronic infections
					- Iron-deficiency anemia
					- Obstruction of the esophagus
Atherosclerosis		Activation of cryptic splice sites	Complex multifocal inflammatory arterial disease originated by interactions between environmental and multiple genetic factors. Some of the genes involved: ldlr, apoB100, pcsk9, abca1, apoE, cyba, lpl, apoCII, cetp and lcat. [23-25]	The combination of multiple mutations on several genes for lipid and methionine metabolism and some environmental factors, such as diabetes, smoking, hypertension and abnormal cholesterol levels among others, influence the risk of atherosclerosis development. There is an excessive inflammatory process associated with a lipid disbalance and other metabolic alterations.	- Silent disease until adulthood	17.9 million people die from cardiovascular disease every year, representing 31% of all deaths worldwide. 7.4 million of these are caused by coronary heart disease and 6.7 million by stroke.	No	29/1947
					- Marked narrowing in the coronary arteries
					- Ischemic heart disease (heart attacks)
					- Cerebrovascular disease (ischemic stroke)
					- Peripheral arterial disease
Ullrich congenital muscular dystrophy (UCMD)		Splice site mutation	Autosomal recessive inheritance disorder caused by mutations in either col6A1, col6A2 or col6A3. [26,27]	Deficiency of an important component of the extracellular matrix of the skeletal muscle, the collagen VI. The mutations produced are point mutations, exon skipping and mutations leading to premature termination codons.	- Generalised muscle weakness	Prevalence:	No	0/4
					- Respiratory insufficiency	1.3:1,000,000 in Northern England
					- Neck contractures
					- Distal hiperlaxity
					- Protruding calcanei
					- Scoliosis
Isolated growth hormone deficiency (IGHD) type II		Exon skipping	Autosomal dominant disease caused by point specific splicing mutations within the first 6 bp involving sequences 3 (5´ IVS-3) or with ESE and ISE regions of the gh-1 gene. [28]	Reduction of the accumulation and lack of secretion of wild type-GH. The 17.5-kD isoform overproduction (GH splicing variant) has toxic effects and can trigger other hormonal deficiencies.	- Short stature	Incidence: 1:4,000-10,000 newborns worldwide	No	0/0
					- Low serum GH levels
					- Anterior pituitary gland hypoplasia
					- Combined pituitary hormone deficiency (ACTH, TSH and gonadotropin deficiences)
Frasier syndrome (FS)		Splice site mutation	Autosomal dominant inherited disease based on a point mutation on the donor splice site on intron 9 [intervining sequence (IVS 9)] of wt1 gene. [29]	It is produced a downregulation of the +KTS transcription factor isoform of WT1, therefore diminishes SRY expression levels leading to impairs testicular development.	- Steroid-resistant nephrotic syndrome	Prevalence:	No	0/2
					- Glomerulopathy	<1:1,000,000
					- Renal failure
					- Gonadal tumor
					- Male pseudohermaphroditism (female external genitalia with sex chromosomes XY)
β-thalassemia		Alterations in the regulatory splice machinery	Autosomal recessive blood disorder caused by point mutations, insertions of oligonucleotides or deletions in the hbb gene leading to frameshift. Dominant mutations have been reported. [30]	Several transcription factors cannot bind and regulate the function of the hbb gene. Hence, there is a reduction (beta+) or lack of (beta0) synthesis of the beta chains of the hemoglobin tetramer (Hb). Consequently, the unassembled alpha chains precipitate and lead to oxidative damage of the cell membrane in the red blood cell precursors, resulting in apoptosis and ineffective erythropoiesis.	Three clinical conditions:	Incidence: 1:100,000 worldwide	No	17/170
					1) Thalassemia major
					- Severe transfusion-dependent anemia
					- Growth retardation
					- Hepatosplenomegaly
					- Development of masses from extramedullary hematopoiesis
					2) Thalassemia intermedia
					- Moderate anemia	Incidence: 1:10,000 in the European Union
					- Hypertrophy of erythroid marrow
					- Osteoporosis
					- Typical facial changes
					- Masses of erythropoietic tissue that affect different organs.
					3) Thalassemia minor
					- Clinically asymptomatic
Menkes disease (MNK) or Menkes syndrome		Splicing as a modifier of the severity disease	X-linked recessive neurodegenerative disorder of copper metabolism caused by mutations in the atp7a gene which encodes an ATPase that transports copper across intestinal mucosa into blood to other tissues, including the central nervous system. [31]	A significant proportion of atp7a mutations involve the conserved dinucleotide sequences at 50 and 30 splice sites. Mutations at these sites severely disrupt normal splicing and the result is the severe phenotype of Menkes disease. However, mutations affecting the less well-conserved more degenerate sequences surrounding the invariant dinucleotides tend only to partially abrogate normal splicing.…	Severe phenotype of Menkes disease:	Incidence: 1:250,000-298,000 live births worldwide	No	1/2
					- Severe neurological impairment
					- Kinked brittle hair
					- Dismorphic features
					- Failure to thrive
					- Death that usually occurs before the age of 3
					Occipital horn syndrome: skeletal and cutaneous manifestations
Alzehimer´s disease (AD)		Altered splice isoform ratios	Genetically complex, multifactorial and chronic neurodegenerative dementia. Mutations in three genes have been described in familial early-onset disease: app, psen1 and psen2 genes. These mutations have an autosomal dominant pattern. Another genetic variants for typical late-onset are produced on apoE, clu, picalm, cr1 and bin1 genes. [32, 33]	Altered proportions of tau isoforms and problems in promoting microtubule assembly. Alzheimer’s disease also involves tau aggregations in the brain. Splicing factors influencing exon 10 splicing such as clk2 and tra2-beta1 have themselves been found to have altered splicing patterns in Alzheimer’s, suggesting that disordered splicing may indeed be playing a role in this disease.	- Progressive decline of cognitive capabilities	Prevalence:	No	0/1996
					- Early loss of episodic memory	24 million worldwide and is predicted to double every 20 years
					- Progressive hippocampal and cortical atrophy
					- Impaired memory
					- Complete dependency
					- Death
Hereditary amyloidogenic transthyretin (ATTR) amyloidosis or familial amyloid polyneuropathy (FAP)		Splice site variants	Autosomal dominant neurodegenerative disease caused by a point mutation in the ttr gene, which caused the substitution of valine by methionine at position 30 (Val30Met) of the mature polypeptide. [34]	A misfolding disease where the dissociation of mutant TTR subunits leads to misfolding and the consequent aggregation of TTR amyloid fibrils in extracellular spaces and progressive and extensive destruction of the somatic and autonomic peripheral nervous system.	- Progressive peripheral neuropathy	Incidence: 0.87:100,000 people in Portugal	Yes (Patisiran)	0/1
					- Atrioventricular block
					- Muscular weakness
					- Paresthesia
					- Loss of autonomy (wheelchair-bound)
					- Death
Nasu-Hakola disease (NHD) or Polycystic lipomembranous osteodysplasia with sclerosing leukoencephalopathy (PLOSL)		Disruption of splice donor site and exon skipping	Autosomal recessive inherited systemic disorder caused by mutations in either the trem2 or the tyrobp genes. The c.482+2T>C mutation in trem2 disrups the splice donor site of intron 3 resulting in aberrant skipping of exon 3. [35]	TREM2 and TYROBP are membrane proteins expressed in macrophages, microglia and osteoclasts. They bing each other, but the loss of full-length TREM2 protein leads to impairment in the transmembrane signaling pathway.	- Progressive presenile frontal-lobe dementia	200 cases worldwide have been diagnosed, most of them in japanese and finland population	No	0/0
					- Leucoencephalopathy	Prevalence:
					- Bone cysts	1:500,000-1,000,000 in Finland
					- Pathological fractures
					- Seizures
ATP8B1 deficiency		Aberrant splicing	Autosomal recessive liver disease in which mutations in the atp8b1 gene lead to the development to progressive familial intrahepatic cholestasis (PFIC) type 1. [36]	Those mutations result in aberrant splicing and the absence of correctly spliced mRNA. The impairment of ATP8B1 protein causes the accumulation of bile acids in liver cells damaging its.	- Cholestasis	Prevalence:	No	0/0
					- Jaundice	1-9:100,000 worldwide
					- Short stature
					- Deafness
					- Fat malabsortion and fat soluble vitamin deficiency
Sanfilippo syndrome type C or Mucopolysaccharidosis III (MPS III)		Splice site mutation	Group of autosomal recessive lysosomal storage disorders. Produced by mutations in the hgsnat gene of which 25% of them involve splicing alterations. The most prevalent mutation affects the acceptor site at the end of the 4th intron of the involved gene. [37]	Accumulation of glycosaminoglycans in the cell lysosomes due to lack or reduction of enzyme activity.	- Severe central nervous system degeneration	Prevalence:	No	0/3
					- Seizures	1-9:100,000 worldwide
					- Immature behaviour
					- Severe dementia
					- Optic nerve atrophy, deafness and otitis
Huntington´s disease (HD) or Huntington´s chorea		Aberrant splicing	Autosomal dominant neurodegenerative disease caused by an expanded CAG triplet repeat in exon 1 of htt gene. These triplet repetitions may induce htt exon 1 mis-splicing leading to a premature polyadenylated mRNA that codes for the toxic truncated protein. [38]	Expression of an abnormally long polyglutamine repeat in the HTT protein that produces neuronal dysfunction and neuronal cell death because of a gain-of-function toxicity produced by HTT protein aggregation. Because the HTT protein is a transcription regulator, its loss of function causes the transcriptional dysregulation of multiple genes.	- Dementia	Incidence:	No	4/152
					- Cognitive decline	0.38:100,000 worldwide
					- Progressive motor dysfunction	Prevalence:
					- Characteristic extrapyramidal motor signs such as chorea, dystonia and bradykinesia	2.71:100,000 worldwide
Haemophilia A and B		Aberrant splicing	X-linked recessive haemorrhagic diseases. Haemophilia type A is produced by mutations or deletions on coagulation factor (F)VIII gene and the same for type B on coagulation factor (F)IX gene. Mutations at the 5´ splice site interfere with the recognition by the small nuclear ribonucleoprotein U1 (U1snRNP) and lead to aberrant splicing events. [39-41]	Deficiency or dysfunction of coagulation protein factors VIII (type A) and IX (type B).	- High risk of haemorrhage	Prevalence:	No	36/524 (Haemophilia A) 25/223 (Haemophilia B)
					- Non-traumatic intra-articular bleeding	1:5,000 male births for haemophilia type A
					- Intracraneal haemorrhage	1:30,000 male births for haemophilia type B
					- Haemophilic arthropathy
Leber congenital amaurosis type 10 (LCA10)		Activation of cryptic splice donor site	Autosomal recessive retinal dystrophy caused by mutations in the cep290 gene. Type 10 is the most common of LCA and it is characterized by a deep intronic mutation (c.2991+1655 A>G) in intron 26 of the cep290 gene. [42]	The mutation results in a parcial CEP290 protein activity and leads to an abnormal development of photoreceptor cells.	- Nystagmus	Indicence of LCA: 1:40,000 newborns worldwide	No	2/4
					- Sluggish or absent pupillary responses
					- Severe vision loss	Prevalence of LCA: 1:30,000
					- Blindness
CANCER	Breast cancer	Spliceosomal mutations	Disease characterized by the growth of malignant cells in the mamary glands and is the second most common cancer in women after skin cancer.	Somatic heterozygous mutations in sf3b1, srsf2, u2af1 and zrsr2 genes of splicing factors have been the most characterized. SF3B1, SRSF2 and U2AF1 are components of the major spliceosome and ZRSR2 is a component of the minor spliceosome. Mutations in these factors leads to loss-of-function and can co-occur with other splicing factor mutations. RBFOX2 is an specific splicing regulator which is dow…	- Breast lump	12% of women worldwide are affected	No	293/8191
					- Rash on or around a nipple and puckered skin
					- Different thickening of breast tissue
	Lung adenocarcinoma		The most common type of lung cancer and it is classified into the non-small cell lung cancers (NSCLC).		- Dyspnea	43.3% of all lung cancers. Incidence is strongly associated with the smoking risk factor	No	186/4025
					- Hemoptysis
					- Weakness and bone pain
	Uveal melanoma		The most common primary intraocular malignancy that arises from the melanocytes within the uveal tract of the eye.		- Blurred vision	Indicence: 5.1:1,000,000 individuals worldwide	No	7/132
					- Photopsia
					- Visual field loss
	Pancreatic adenocarcinoma		Within the pancreatic cancers is the most common and lethal malignant neoplasms across the world. The malignant process arises in the cells of the exocrine pancreas.		- Jaundice	Incidence:	No	27/747
					- Weight loss and loss of appetite	- 7.4:100,000 people in Northern America
					- Abdominal or back pain	- 7.3:100,000 people in Western Europe
	Myelodysplastic syndromes (MDS)		Diverse group of clonal disorders of hematopoietic stem or progenitor cells.		- Ineffective hematopoiesis	Prevalence:	No	62/1732
					- Abnormal "dysplastic" cell morphology	7:100,000 people worldwide
					- Blood cytopenias: anemia, neutropenia and thrombocytopenia
	(*) We are focusing on some splice alterations
	(**) Approved clinical trials were filtered by their current status: ´Not yet recruiting, recruiting, enrolling by invitation, active, not recruiting, terminated and completed´. Downloaded from NIH U.S. National Library of Medicine, ClinicalTrials.gov (webpage: https://clinicaltrials.gov) and acceded on 4th novembre 2019.
	Abbreviations			References
	ikbkap	Inhibitor of kappa light polypeptide gene enhancer in B-cells		[1] Norcliffe-Kaufmann L, Kaufmann H, Familial dysautonomia (Riley-Day syndrome): when baroreceptor feedback fails. Auton Neurosci. 2012; 172: 26-30.
	IKAP	IκB kinase-associated protein		[2] Monani UR, Lorson CL, Parsons DW, Prior TW, Androphy EJ, Burghes AH, McPherson JD, A single nucleotide difference that alters splicing patterns distinguishes the SMA gene SMN1 from the copy gene SMN2. Hum Mol Genet. 1999; 8: 1177-1183.
	smn1	Survival motor neuron 1		[3] Lorson CL, Hahnen E, Androphy EJ, Wirth B, A single nucleotide in the SMN gene regulates splicing and is responsible for spinal muscular atrophy. Proc Natl Acad Sci USA. 1999; 96: 6307-11
	smn2	Survival motor neuron 2		[4] Dessein AF, Fontaine M, Andresen BS, Gregersen N, Brivet M, Rabier D, Napuri-Gouel S, Dobbelaere D, Mention-Mulliez K, Martin-Ponthieu A, Briand G, Millington DS, Vianey-Saban C, Wanders JA R, Vamecq J, A novel mutation of the ACADM gene (c.145C>G) associated with the common c.985A>G mutation on the other ACADM allele causes mild MCAD deficiency: a case report. Orphanet J Rare Dis. 2010; 5: 2…
	snRNP	Small nuclear ribonuclear protein		[5] Nielsen KB, Sorensen S, Cartegni L, Corydon TJ, Doktor TK, Schroeder LD, Reinert LS, Elpeleg O, Krainer AR, Gregersen N, Kjems J, Andresen BS, Seemingly Neutral Polymorphic Variants May Confer Immunity to Splicing-Inactivating Mutations: A Synonymous SNP in Exon 5 of MCAD Protects from Deleterious Mutations in a Flanking Exonic Splicing Enhancer. Am J Hum Genet. 2007; 80: 416-432.
	ESE	Exonic splicing enhancer		[6] Ullrich NJ, Gordon LB, Hutchinson-Gilford progeria syndrome. Handb Clin Neurol. 2015; 132: 249-264.
	SR	Serine and arginine		[7] Thornton CA, Myotonic dystrophy. Neurol Clin. 2014; 32: 705-719.
	SF	Splicing factor		[8] Daiger SP, Bowne SJ, Sullivan LS, Genes and mutations causing autosomal dominant retinitis pigmentosa. Cold Spring Harb Perpect Med. 2014; 5.
	ASF	Alternative splicing factor		[9] Ferrari S, Di Iorio E, Barbaro V, Ponzin D, Sorrentino FS, Parmeggiani F, Retinitis Pigmentosa: Genes and Disease Mechanisms. Curr Genomics. 2011; 12: 238-49.
	ESS	Exonic splicing silencer		[10] Disset A, Bourgeois CF, Benmalek N, Claustres M, Stevenin J, Tuffery-Giraud S, An exon skipping-associated nonsense mutation in the dystrophin gene uncovers a complex interplay between multiple antagonistic splicing elements. Hum Mol Genet. 2006; 15: 999-1013.
	hnRNP	Heterogeneous nuclear ribonuclear protein		[11] Habara Y, Takeshima Y, Awano H, Okizuka Y, Zhang Z, Saiki K, Yagi M, Matsuo M, In vitro splicing analysis showed that availability of a cryptic splice site is not a determinant for alternative splicing patterns caused by +1G--A mutations in introns of the dystrophin gene. J Med Genet. 2009; 46: 542-547.
	acadm	Acyl-CoA Dehydrogenase Medium Chain		[12] He H, Liyanarachchi S, Akagi K, Nagy R, Li J, Dietrich RC, Li W, Sebastian N, Wen B, Xin B, Singh J, Yan P, Alder H, Haan E, Wieczorek D, Albrecht B, Puffenberger E, Wang H, Westman JA, Padgett RA, Symer DE, de la Chapelle A, Mutations in U4atac snRNA, a Component of the Minor Spliceosome, in the Developmental Disorder MOPD I. Science. 2011; 332: 238-40.
	lmna	Lamin A/C		[13] Hutton M, Lendon CL, Rizzu P, Baker M, Froelich S, Houlden H, Pickering-Brown S, Chakraverty S, Isaacs A, Grover A, et al, Association of missense and 5´-splice-site mutations in tau with the inherited dementia FTDP-17. Nature. 1998; 393: 702-5.
	UTR	Unstranslated region		[14] Taniguchi-Ikeda M, Kobayashi K, Kanagawa M, Yu C, Mori K, Oda T, Kuga A, Kurahashi H, et al, Pathogenic exon-trapping by SVA retrotransposon and rescue in Fukuyama muscular dystrophy. Nature. 2011; 478: 127-31.
	dmpk	Myotonic dystrophy protein kinase		[15] Arnold ES, Ling SC, Huelga SC, Lagier-Tourenne C, Polymenidou M, Ditsworth D, Kordasiewicz HB, et al, ALS-linked TDP-43 mutations produce aberrant RNA splicing and adult-onset motor neuron disease without aggregation or loss of nuclear TDP-43. Proc Natl Acad Sci USA. 2013; 110: E736-45.
	cnbp	Nucleic Acid Binding Protein		[16] Sreedharan J, Blair IP, Tripathi VB, Hu X, Vance C, Rogelj B, Ackerley S, Durnall JC, Williams KL, et al, TDP-43 Mutations in Familial and Sporadic Amyotrophic Lateral Sclerosis. Science. 2008; 319: 1668-1672.
	znf9	Zinc finger 9		[17] Zhu H, Tucker HM, Grear KE, Simpson JF, Manning AK, Cupples LA, Estus S, A Common Polymorphism Decreases Low-Density Lipoprotein Receptor Exon 12 Splicing Efficiency and Associates with Increased Cholesterol. Hum Mol Genet. 2007; 16: 1765-72.
	MBNL	Muscleblind-like		[18] Ho C, Musa F, Bell C, Walker S, LDLR gene synonymous mutation c.1813C>T results in mRNA splicing variation in a kindred with familial hypercholesterolaemia. Ann Clin Biochem. 2015; 52: 680-684.
	CUGBP1	CUG triplet repeat, RNA binding protein 1		[19] Alves CA, Benito-Vicente A, Medeiros AM, Reeves K, Martin C, Bourbon M, Further evidence of novel APOB mutations as a cause of familial hypercholesterolaemia. Atherosclerosis. 2018; 277: 448-456.
	clcn1	Muscle-specific chloride channel		[20] Aznarez I, Chan EM, Zielenski J, Blencowe BJ, Tsui LC, Characterization of disease-associated mutations affecting an exonic splicing enhancer and two cryptic splice sites in exon 13 of the cystic fibrosis transmembrane conductance regulator gene. Hum Mol Genet. 2003; 12: 2031-40.
	rho	Rhodopsin		[21] Strong TV, Wilkinson DJ, Mansoura MK, Devor DC, Henze K, Yang Y, Wilson JM, Cohn JA, et al, Expression of an abundant alternatively spliced form of the cystic fibrosis transmembrane conductance regulator (CFTR) gene is not associated with a cAMP-activated chloride conductance. Hum Mol Genet. 1993; 2: 225-30.
	rp1	Retinitis pigmentosa 1		[22] Fine JD, Hintner H, Life with Epidermolysis Bullosa (EB): Etiology, Diagnosis, Multidisciplinary Care and Therapy. 2009
	prph2	Peripherin 2		[23] Lelli N, Garuti R, Ghisellini M, Tiozzo R, Rolleri M, Aimale V, Ginocchio E, Naselli A, Bertoloni S, Calandra S, Ocurrence of multiple aberrantly spliced mRNAs of the LDL-receptor gene upon a donor splice site mutation that causes familial hypercholesterolemia (FHBenevento). J Lipid Res. 1995; 36: 1315–1324.
	prpf31	Pre-mRNA processing factor 31		[24] Cladaras C, Hadzopoulou-Cladaras M, Felberg BK, Pavlakis G, Zannis VI, The Molecular Basis of a Familial ApoE Deficiency: an acceptor splice site mutation in the third intron of the deficient apoE gene. J Biol Chem. 1987; 262: 2310–2315.
	dmd	Dystrophin		[25] Bourbon M, Duarte MA, Alves AC, Medeiros AM, Marques L, Soutar AK, Genetic diagnosis of familial hypercholesterolaemia: the importance of functional analysis of potential splice-site mutations. J Med Genet. 2009; 46: 352-357.
	rnu4atac	Small nuclear RNA U4ATAC		[26] Camacho Vanegas O, Bertini E, Zhang RZ, Petrini S, Minosse C, Sabatelli P, Giusti B, Chu ML, Pepe G, Ullrich scleroatonic muscular dystrophy is caused by recessive mutations in collagen type VI. Proc Natl Acad Sci USA. 2001; 98: 7516-21.
	mapt	Microtubule-associated protein tau		[27] Baker NL, Mörgelin M, Peat R, Goemans N, North KN, Bateman JF, Lamandé SR, Dominant collagen VI mutations are a common cause of Ullrich congenital muscular dystrophy. Hum Mol Genet. 2005; 14: 279-93.
	SVA	SINE-VNTR-Alu		[28] Procter AM, Phillips JA, Cooper DN, The molecular genetics of growth hormone deficiency. Hum Genet. 1998; 103: 255-72.
	fktn	Fukutin		[29] Barbaux S, Niaudet P, Gubler MC, Grünfeld JP, Jaubert F, Kuttenn F, Fékété CN, et al, Donor splice-site mutations in WT1 are responsible for Frasier syndrome. Nat Genet. 1997; 17: 467-70.
	tardbp	TAR DNA-binding protein		[30] Giardine B, van Baal S, Kaimakis P, Riemer C, Miller W, Samara M, Kollia P, Anagnou NP, Chui DHK, et al, HbVar Database of Human Hemoglobin Variants and Thalassemia Mutations: 2007 Update. Hum Mutat. 2007; 28: 206.
	ldlr	Low density lipoprotein receptor		[31] Tumer Z, An Overview and Update of ATP7A Mutations Leading to Menkes Disease and Occipital Horn Syndrome. Hum Mutat. 2013; 34: 417-29.
	apoB100	Apolipoprotein B-100		[32] Cacace R, Sleegers K, Van Broeckhoven C, Molecular genetics of early-onset Alzheimer disease revisited. Alzheimers Dement. 2016; 12: 733-48.
	pcsk9	Proprotein convertase subtilisin/kexin Type 9		[33] Cuyvers E, Sleegers K, Genetic variations underlying Alzheimer´s disease: evidence from genome-wide association studies and beyond. Lancet Neurol. 2016; 15: 857-868.
	ldlrap1	Low density lipoprotein receptor adaptor protein 1		[34] Planté-Bordeneuve V, Said G, Familial amyloid polyneuropathy. Lancet Neurol. 2011; 10: 1086-1097.
	cftr	Cystic fibrosis transmembrane conductance regulator		[35] Yanaizu M, Sakai K, Tosaki Y, Kino Y, Satoh J, Small nuclear RNA-mediated modulation of splicing reveals a therapeutic strategy for a TREM2 mutation and its post-transcriptional regulation. Scientific Reports. 2018; 8: 6937.
	hnRNP	Heterogeneous nuclear ribonucleoprotein		[36] van der Woerd WL, Mulder J, Pagani F, Beuers U, Houwen RHJ, van de Graaf SFJ, Analysis of Aberrant Pre-messenger RNA Splicing Resulting From Mutations in ATP8B1 and Efficient In Vitro Rescue by Adapted U1 Small Nuclear RNA. Hepatology. 2015; 61: 1382-91.
	col7a1	Collagen type VII alpha 1 chain		[37] Coutinho MF, Lacerda L, Prata MJ, Ribeiro H, Lopes L, Ferreira C, Alves S, Molecular characterization of Portuguese patients with mucopolysaccharidosis IIIC: two novel mutations in the HGSNAT gene. Clin Genet. 2008; 74: 194-5.
	abca1	ATP binding cassette transporter 1		[38] Sathasivam K, Neueder A, Gipson TA, Landles C, Benjamin AC, Bondulich MK, Smith DL, et al, Aberrant splicing of HTT generates the pathogenic exon 1 protein in Huntington disease. Proc Natl Acad Sci USA. 2013; 110: 2366-70.
	cyba	Cytochrome b-245 light chain		[39] Pinotti M, Balestra D, Rizzotto L, Maestri I, Pagani F, Bernardi F, Rescue of coagulation factor VII function by the U1+5A snRNA. Blood. 2009; 113: 6461-64.
	lpl	Lipoprotein lipase		[40] Bowen DJ, Haemophilia A and haemophilia B: molecular insights. Mol Pathol. 2002; 55: 127-44.
	cetp	Cholesteryl ester transfer protein		[41] Nielsen LR, Schwartz and Scheibel E, Screening for Mutations in the Gene Encoding Factor IX. J Inher Metab Dis. 1992; 15: 339-41.
	lcat	Lecithin-cholesterol acyltransferase		[42] den Hollander AI, Koenekoop RK, Yzer S, Lopez I, Arends ML, Voesenek KEJ, Zonneveld MN, Strom TM, et al, Mutations in the CEP290 (NPHP6) Gene Are a Frequent Cause of Leber Congenital Amaurosis. Am J Hum Genet. 2006; 79: 556-61.
	col6A1	Collagen type VI alpha 1 chain		[43] Nik-Zainal S, Davies H, Staaf J, Ramakrishna M, Glodzik D, Zou X, Martincorena I, Alexandrov LB, et al, Landscape of somatic mutations in 560 breast cancer whole-genome sequences. Nature. 2016; 534: 47-54.
	gh-1	Human growth hormone		[44] Lapuk A, Marr H, Jakkula L, Pedro H, Bhattacharya S, Purdom E, Hu Z, Simpson K, et al, Exon-level microarray analyses identify alternative splicing programs in breast cancer. Mol Cancer Res. 2010; 8: 961-74.
	ESE	Exon splice enhancer motif 1		[45] Bailey P, Chang DK, Nones K, Johns AL, Patch AM, Gingras MC, Miller DK, Christ AN, Bruxner TJC, Quinn MC, Nourse C, et al, Genomic analyses identify molecular subtypes of pancreatic cancer. Nature. 2016; 531: 47-52.
	ISE	Intron splicing enhancer		[46] Brooks AN, Choi PS, de Waal L, Sharifnia T, Imielinski M, Saksena G, Pedamallu CS, Sivachenko A, et al, A Pan-Cancer Analysis of Transcriptome Changes Associated with Somatic Mutations in U2AF1 Reveals Commonly Altered Splicing Events. Plos One. 2014; 9: e87361.
	wt1	Wilms tumor-suppresor gene 1		[47] Furney SJ, Pedersen M, Gentien D, Dumont AG, Rapinat A, Desjardins L, Turajlic S, Piperno-Neumann S, et al, SF3B1 mutations are associated with alternative splicing in uveal melanoma. Cancer Discov. 2013; 3: 1122-29.
	KTS	Lysine-threonine-serine domain		[48] Lee SC, Dvinge H, Kim E, Cho H, Micol JB, Chung YR, Durham BH, Yoshimi A, Kim YJ, Thomas M, Lobry C, et al, Modulation of splicing catalysis for therapeutic targeting of leukemia with mutations in genes enconding spliceosomal proteins. Nat Med. 2016; 22: 672-78.
	SRY	Sex-determining region Y
	hbb	Beta globin
	atp7a	Copper-transporting P-type ATPase
	app	Amyloid precursor protein
	psen	Presenilin
	apoE	Apolipoprotein E
	clu	Clusterin
	picalm	Phosphatidylinositol binding clathrin assembly protein
	cr1	Complement component (3b/4b) receptor 1
	bin1	Bridging integrator 1
	ttr	Transthyretin protein
	trem2	Triggering receptor expressed on myeloid cells 2
	tyrobp	Tyrosine kinase binding protein
	atp8b1	Probable phospholipid-transporting ATPase IC
	hgsnat	Acetyl-CoA: α-glucosaminide N-acetyltransferase
	htt	Huntingtin
	cep290	Centrosomal protein 290 kDa
	sf3b1	Splicing factor 3B subunit 1
	srsf	Serine/arginine-rich splicing factor
	u2af1	U2 small nuclear RNA auxiliary factor 1
	zrsr2	U2 small nuclear ribonucleoprotein auxiliary factor 35 kDa subunit-related protein 2
	RBFOX2	RNA binding motif protein 9
