# Supplementary material for: Innovative Therapeutic and Delivery Approaches Using Nanotechnology to Correct Splicing Defects Underlying Disease
Source: Front Genet. 2020 Jul 14;11:731. doi: 10.3389/fgene.2020.00731 (PMC7373156; doi:10.3389/fgene.2020.00731)
Supplement: Supplementary file 2 [file Table_2.XLSX]

## Sheet: FDA approved for gene therapy
TABLE 2. FDA approved gene drugs for genetic disorders
Tradename (Company)	Generic name	Therapeutic Approach	Target	Indication	Administration	Year approved	Observations
Kynamro® (ISIS)	Mipomersen	ASO (antisense 20-mer phosphorothioate 2´-methoxyethoxy -MOE- gapmer)	Coding region of the Apolipoprotein B (apoB) mRNA	Homozygous familial hypercholesterolemia (HoFH)	Subcutaneous injection	2013	The first FDA approved therapeutic oligonucleotide.
VitraveneTM (Novartis)	Fomivirsen	ASO (21-mer phosphorothioate oligodeoxynucleotide)	mRNA transcribed from the UL123 gene of the CMV that encoded the CMV immediate-early (IE)-2 protein	Cytomegalovirus retinitis in immunocompromised patients	Intravitreal injection	1998	The first antisense antiviral approved by the FDA. It is no longer on the market due to more effective therapy for HIV patients.
Macugen™ (Pfizer/OSI Pharmaceuticals)	Pegaptanib	Pegylated polynucleotide aptamer (Aptamer-based drug)	Vascular endothelial growth factor (VEGF165)*	Age-related macular degeneration (AMD) of the retina	Intravitreal injection	2004	By 2010, its sales had declined due to more effective and cheaper competition drugs that have been started to be available in the market.
Exondys 51™ (Sarepta Therapeutics)	Eteplirsen	third-generation phosphorodiamidate morpholino ASO (30-mer phosphomorpholidate oligonucleotide)	splice-donor region of exon 51 and induces skipping of exon 51	Duchenne muscular dystrophy (DMD)	Intravenous infusion	2016	It was approved under accelerated approval. Applied to a 13% of DMD patients with a specific mutation. Production of a Becker-type dystrophin that is partially functional instead of a nonfunctional DMD-type dystrophin.
Spinraza™ (Biogen)	Nusinersen	2'-OMe phosphorothioate or 18-mer phosphorothioate 2´-O-methoxyethoxy antisense oligonucleotide (ASO)	intron 7 internal splice site inducing exon 7 inclusion in the SMN1 and SMN2 mRNA	Spinal muscular atrophy (SMA)	intrathecal injection	2016	The first FDA approval for SMA treatment. Indicated in childhood population with types 1, 2 and 3 SMA
Zolgensma® (Novartis)	Onasemnogene abeparvovec	AAV9 virus capsids containing the smn1 transgene	Provides a fully functional copy of the defective SMN1 gene	Spinal muscular strophy (SMA)	Intravenous infusion	2019	Indicated in childhood under two years old
Onpattro® (Alnylam Pharmaceuticals)	Patisiran	siRNA encapsulated with lipid nanoparticles	3´ UTR of the human TTR mRNA	peripheral nerve disease (polyneuropathy) caused by hereditary transthyretin-mediated amyloidosis (hATTR) in adult patients	Intravenous infusion	2018	The first FDA approval of this new class of drugs called siRNA
Defitelio® (Jazz Pharmaceuticals)	Defibrotide	ASO (polydisperse mixture of single-stranded - 90% - and double-stranded - 10%- phosphodiester oligonucleotides)	FGF2 (heparin binding protein)	Severe hepatic veno-occlusive disease (sVOD)	Intravenous infusion	2016	Non-specific mechanism of action with charge-charge interactions between its phosphodiester of the drug and proteins. The mechanism of action is complex and not understood.
